# Supplementary material for: Higher radiation dose on immune cells is associated with radiation-induced lymphopenia and worse prognosis in patients with locally advanced esophageal squamous cell carcinoma
Source: Front Immunol. 2023 May 8;14:1066255. doi: 10.3389/fimmu.2023.1066255 (PMC10200938; doi:10.3389/fimmu.2023.1066255)
Supplement: Supplementary file 1 [file Table_1.xlsx]

## Sheet: Sheet1
Before radiotherapy	During radiotherapy
	1 week	2 weeks	3 weeks	4 weeks	5 weeks
0.7	1.6	0.9	0.3	0.2	0.2
1.7	1.5	0.4	0.5	0.4	0.5
1.2	0.4	0.2	0.1	0.1	0.1
1.1	0.9	0.5	0.8	0.8	0.2
1.2	0.5	0.8	0.6	0.5	0.5
0.8	0.5	0.4	0.2	0.1	0.1
1.5	0.7	0.5	0.1	0.2	0.2
3.2	2.7	1.3	0.4	0.2	0.4
1.6	0.6	0.6	0.4	0.4	0.3
1.2	1.1	0.9	1.2	0.5	0.5
3	2.1	1.2	0.9	0.3	0.5
1.7	0.7	0.6	0.6	1.2	1.1
1.3	0.8	0.3	0.4	0.4	0.6
3.6	3.3	2.2	1	0.9	0.3
2.5	1.2	0.6	0.6	0.7	0.6
3.6	1.8	1.2	0.5	0.7	1
1.5	0.9	0.5	0.8	0.2	0.3
1.9	1.6	0.9	0.7	0.5	0.5
1.8	0.9	0.5	0.1	0.4	0.7
2.2	0.9	0.9	0.3	1	0.5
1.1	0.5	1	0.4	0.2	0.2
1.5	0.9	0.7	0.3	0.5	0.5
1.8	0.8	0.1	0.4	0.4	0.2
0.7	0.7	0.7	0.7	1	0.4
1.4	1	0.5	0.4	0.3	0.6
1.6	1.6	1.1	0.7	1.9	1.6
2.2	1.4	1.2	0.9	1	0.9
2.9	3.7	1.3	1	0.5	0.3
1.5	0.7	0.6	0.8	0.7	0.6
2.1	0.7	0.7	0.2	0.4	1
2.1	1.9	0.9	0.8	0.4	0.3
1.2	0.5	0.7	0.3	0.5	0.5
1.1	0.8	0.8	0.6	0.8	0.9
2	2.5	1.2	0.1	0.9	1.1
2.8	0.9	0.8	0.5	0.6	0.5
1.7	1.5	0.7	0.3	0.6	1.1
1.6	0.9	0.8	0.5	0.6	0.5
0.8	0.4	0.5	0.4	0.3	0.3
0.8	0.5	0.7	0.2	0.8	0.7
0.9	0.6		0.8		0.3
3.8	2.4	1.5	1.2	1.2	0.6
1.3	0.6	0.5	0.4	0.3	0.3
1.6	1.4	0.8	0.2	0.5	0.8
2.6	1.1	0.8	0.6	0.7	0.9
2.4	2.1	0.9	0.8	0.6	0.5
1.4	0.6	0.3	0.3	0.4	0.6
1.8	0.7	0.5	0.2	0.3	0.5
0.9	0.5	0.4	0.4	0.4	0.1
2.2	0.7	0.7	0.4	0.5	0.6
1.1	0.9	0.7	0.5	0.6	0.8
0.9	1	1.4	0.9	0.2	0.6
1.7	0.6	0.9	0.6	0.2	0.3
1.4	0.9	0.6	0.4	0.6	0.3
1.8	1.6	1.1	0.7	0.8	0.7
2	1.2	0.2	0.4	0.2	0.2
1.8	1.7	1.1	0.4	1.1	0.5
2.5	1.4	1.3	0.9	0.3	0.5
1.3	1.1	0.5	0.4	0.2	0.5
0.8	1.1	0.5	0.6	0.4	0.6
3.7	1.1	0.7	0.4	0.3	0.4
1.4	1.1	0.5	0.5	0.6	0.7
1.7	0.9	1.6	0.1	0.5	0.8
3.1	2.2	1	0.6	0.6	0.4
1.6	0.7	0.7	0.8	0.9	0.8
2	0.7	0.5	0.4	0.4	0.5
1.5	1.2	0.7	0.3	0.2	0.3
2.7	1.5	0.9	0.8	0.3	0.7
0.8	0.6	0.4	0.3	0.4	0.3
2.4	1.4	0.9	0.5	0.7	1.6
0.9	0.7	1.6	0.3	0.6	0.4
2.2	1.4	2.2	0.8	0.3	2.2
1.4	0.7	0.5	0.7	0.5	0.2
3.3	1	1	0.7	0.4	0.6
0.7	0.5	0.4	0.3	0.5	0.8
1.5	1.2	0.9	0.6	0.6	0.5
1.3	0.8	1.1	0.3	0.3	0.1
2	0.9	0.5	0.7	0.9	0.8
2.3	1.7	0.7	0.2	0.4	0.5
2.4	0.5	0.8	0.7	0.5	0.6
1.9	1.6	1.1	0.3	0.7	0.9
1.3	0.6	0.4	0.4	0.3	0.3
4.6	3.8	1	0.1	0.5	0.6
1	0.6	0.6	0.5	0.5	0.8
2.3	0.9	1	0.2	0.3	0.6
2.6	1.4	0.7	1	0.8	0.4
1.7	1.3	0.6	0.3	0.5	0.7
1.7	1.4	1.7	0.9	0.4	0.8
3.1	1.3	1.1	0.5	1	0.4
1.2	0.7	0.5	0.5	0.4	0.6
2.2	1.4	0.6	0.6	0.7	0.5
1.5	1.2	0.6	0.5	0.4	0.4
1.2	0.6	0.6	0.5	0.4	0.5
1.3	0.7	0.7	0.6	0.7	0.8
3	2.8	2.8	1.3	1.3	0.9
1.1	0.6	0.3	0.4	0.3	0.3
2.5	1.6	1.4	0.7	0.3	0.5
2.2	1	1.2	0.9	0.4	0.4
1.2	1.2	0.7	0.5	0.4	0.4
2.2	1.2	0.8	0.4	0.5	0.7
2.3	1.4	0.5	0.5	0.6	0.5
1.4	0.9	0.5	0.3	0.1	0.8
1.5	1.1	1.2	0.6	0.4	0.5
1.3	1.1	0.7	0.9	0.4	0.5
2.8	1.4		1.1	0.4	0.7
2.1	1		0.5	0.2	0.4
1.7	1.3	0.6	0.5	0.6	0.6
1.7	1.4	0.8	0.5	0.3	0.6
1.2	1.6	0.9	0.3	0.4	0.5
1.3	1.8	1	0.7	0.3	0.4
1.7	1	0.7	0.7	0.2	0.5
2	0.8	0.6	0.5	0.4	1.4
2	1.8	0.9	0.4	1.1	1.6
3.1	2.7	0.9	1	0.3	0.9
1.3	0.7	0.3	0.2	0.2	0.2
1.5	0.9	0.7	0.8	0.7	0.6
1	0.7	0.5	0.7	0.5	0.4
2.3	1.1	0.4	0.4	0.5	0.7
1.4	0.9	0.6	0.5	0.5	0.4
1.2	0.8	1.4	0.6	0.7	0.6
1.9	1.2	0.9	0.9	0.4	0.4
2.3	1.5	0.9	0.5	0.6	1
1.8	0.8	0.8	0.6	0.5	0.5
2.5	0.8	0.4	0.3	0.4	0.8
1.9	1.2	1.3	0.1	0.6	0.4
1.9	1.3	0.8	0.4	0.7	0.8
2.4	1.7	1	0.3	0.5	0.4
1.7	1	0.9	0.2	0.4	0.6
1.1	0.6	0.3	0.3	0.2	0.4
2.1	1.3	1	0.3	0.8	0.6
2	0.6	0.4	0.3	0.3	0.5
2.6	1.9	1.2	1	0.5	0.3
1.7	0.7	0.3	0.5	0.4	0.3
1	0.9	0.7	0.5	0.5	0.3
2.2	1.3	0.5	0.3	0.5	0.8
2	0.9	0.9	0.2	0.6	0.4
2.6	2.2	1.4	0.5	0.8	0.4
1.3	1.1	0.7	0.3	0.4	0.3
2	2	0.7	0.4	0.5	0.5
2.7	1.9		1.3	0.6	0.8
1.7	1.4	0.8	0.7	0.6	0.5
2.7	1.2	1.5	0.8	0.3	0.4
2	1.5	0.7	0.6	0.4	0.3
2.5	1.9	1	1	0.8	0.7
2.4	1.3	1	0.3	0.6	0.9
1.5	0.9	0.5	0.8	0.6	0.7
2	1.5	0.8	0.2	0.6	0.6
1.4	1.2	0.6	0.3	0.3	0.3
1.5	0.8	0.6	0.4	0.3	0.6
1.1	1.1	1.1	1.3	0.5	0.6
2.2	2.1	1.3	0.6	0.3	0.4
3.3	1.9	1.3	0.4	0.7	0.9
1.1	0.6	0.6	0.6	0.5	0.3
0.4	0.4	0.6	0.4	0.3	0.4
1.9	1	0.8	0.6	0.7	0.8
2	1.6	1	0.5	0.6	0.6
0.8	0.5	0.4	0.3	0.6	0.4
1.9	1.3	0.8	0.4	0.6	0.6
1.5	1.5	0.7	0.8	0.2	0.3
1.6	1		0.4	0.5	0.4
1.1	0.8		0.3		0.3
2.6	1.5	0.9	0.5	0.7	0.7
1.9	1.5	1	0.5	0.7	0.6
2.7	2.2	1.9	1.3	0.9	0.2
1.7	1.1	0.7	0.7	0.3	0.5
2.8	1.1	0.9	0.6	0.6	0.5
1.6	1.1	0.6	0.6	0.3	0.4
1.9	1.2	0.7	0.1	0.5	1
2.9	1.3	0.8	0.9	0.5	0.6
2.2	2.4	1.5	1.1	1	0.5
2	1.5	1.2	0.8	0.2	0.6
0.9	0.7	0.8	0.8	0.6	0.7
1.1	0.9	0.8	0.5	0.3	0.3
2.3	0.8	0.4	0.3	0.3	0.4
2.3	1.4	0.7	0.4	0.5	0.5
2.3	0.8	1.2	1.1	0.7	0.3
1.9	1.4	0.7	0.7	0.6	0.7
2	1.5	1.4	0.8	0.7	0.6
1	1.2	0.6	0.6	0.3	0.4
1.8	1.4	0.7	0.5	0.8	0.3
1.5	1.3	1.1	0.4	0.5	0.5
1.6	2	1.5	1.1	0.8	0.5
0.7	0.6	0.4	0.5	0.5	0.5
1.5	1	0.9	0.2	0.6	0.6
2	1	0.6	0.6	0.2	0.4
0.9	0.7	0.6	0.5	0.1	0.7
1.9	1.4	0.6	0.5	0.6	0.8
1.9	1.2	1	0.8	0.3	0.8
3.1	1.1	0.9	1	0.4	0.6
2.3		0.2	0.5		0.4
1.9	1	0.8	0.9	0.3	0.6
4	1	0.6	0.5	0.6	0.8
1.9	1.4	0.9	1	0.6	0.5
1.5	0.8	0.8	0.4	0.5	0.4
1.8	0.9	0.9	0.2	0.3	0.5
1	0.8	0.4	0.4	0.7	0.8
2.3	0.8	0.4	0.3	0.3	0.8
1.3	0.9	0.6	0.5	0.5	0.5
1.2	1.4	1	0.7	0.6	0.2
1.9	0.9	0.6	0.4	0.5	0.6
2.4	1.7	0.7	0.3	0.2	0.6
2	1.9	0.9	0.4	0.8	0.3
1.1	0.9	1	0.5	0.2	0.4
1.2	1.5	0.5	0.4	0.3	0.3
1.7	0.6	0.5	0.3	0.2	0.8
1.5	0.7	0.6	0.7	0.2	0.8
1.3	0.4	0.6	0.4	0.5	0.6
1	0.9	0.5	0.3	0.5	0.5
2.8	1.8	2.4	0.6	0.8	0.7
0.2	0.3	0.4	0.5	0.3	0.3
1.9	1.9	1.2	0.8	0.5	0.5
1.7	0.6	0.4	0.5	0.3	0.5
1.7	1.9	1.5	0.6	0.5	0.3
1.1	0.9	0.7	0.5	0.3	0.3
1.8	1.1	0.7	0.8	0.7	0.9
1.1	0.9	1.2	0.7	0.8	0.8
1.2	1.2	1.1	0.2	0.8	0.8
2	1.5	1.3	0.6	0.4	0.4
1.2	0.9	1	0.3	0.6	0.4
3	1.7	1.3	0.9	0.3	0.7
0.9	1	0.9	0.8	0.4	0.3
0.7	0.8	0.6	0.4	0.3	0.3
1.6	0.5	0.9	0.9	0.6	0.4
1.5	1.3	0.6	0.4	0.5	0.5
1.3	0.7	0.4	0.4	0.2	0.3
2.1	1.4	1	1	0.6	0.8
2.6	1.5	1.5	0.4	0.7	0.6
2	0.7	0.4	0.3	0.2	0.3
2.7	1	0.7	0.3	0.1	0.4
1.9	0.9	0.4	0.2	0.3	0.3
2.2	0.5	0.3	0.4	0.4	0.3
4.7	1.9	1.4	1	0.6	0.2
1.5	1.1	0.6	0.5	0.3	0.3
1.8	1.6	0.5	0.5	0.3	0.4
1.7	0.8	0.6	0.6	0.4	0.1
1.4	1.8	0.9	0.6	0.9	0.6
0.8	0.6	0.4	0.6	0.4	0.4
2.4	1.3	1	0.8	0.3	0.4
2	1.1	1.2	0.3	0.5	0.8
1.1	1	1.3	0.4	0.6	0.6
1.6	1.6	1.3	0.6	0.4	0.3
1.1	1	1	0.5	0.6	0.7
1.5	0.9	0.7	0.7	0.3	0.4
2.1	1.4	0.8	0.5	0.8	0.8
1.5	0.9	0.4	0.6	0.5	0.3
1.8	1.6		0.2		0.7
2	1.1	1	0.7	0.6	0.6
1.1	1	0.7	0.4	0.4	0.6
1.8	1.2	1.2	0.7	0.7	0.4
1.4	1.1	0.8	0.4	0.4	0.4
1.5	0.9	0.3	0.5	0.3	0.3
2.2	1.6	1.7	0.9	0.1	0.4
1.9	0.6	0.4	0.3	0.5	0.3
1.3	0.4	0.3	0.6	0.4	0.9
1.5	1	0.8	0.6	0.9	0.7
3	2.5	1.8	0.8	0.6	0.7
2	1.1	0.6	0.3	0.4	0.3
1.2	0.9	0.4	0.5	0.6	0.4
2.1	1.6	0.8	0.6	0.4	0.3
1.6	0.8	0.8	0.5	0.4	0.4
0.9	1.5	0.8	0.3	0.4	0.3
2.3	2	1.1	0.9	0.7	0.7
2.1	2	1.2	0.9	0.3	0.6
0.9	0.6	0.5	0.5	0.7	0.8
1.5	1.7	1.1	0.6	0.7	0.6
1.9	1.7	1.3	0.7	0.5	0.4
1.5	0.8	0.7	0.8	0.9	0.7
1.8	1.8	0.7	0.6	0.7	0.8
2	0.9	0.9	0.3	0.5	0.6
1.5	1.3	0.7	0.3	0.6	0.6
0.8	0.8	0.7	0.6	0.3	0.4
0.8	1	1.2	0.8	0.5	0.3
2.8	2.1	1	1	0.5	0.9
1.8	1.3	0.8	0.2	0.5	0.4
3.5	2.2	1.1	0.7	0.5	0.7
2.2	0.7	0.6	0.3	0.3	0.4
2.1	1.7	1.1	0.9	0.5	0.3
1.2	1.1	0.9	0.8	0.4	0.3
1.8	1.8	1	0.9	0.4	0.4
2.6	0.9	0.5	0.2	0.4	0.6
1.2	1.1	0.4	0.4	0.2	0.3
1.8	1.2	0.6	0.4	0.2	0.3
1	1	0.6	0.4	0.1	0.4
1.9	1.1	0.4	0.5	0.5	0.4
1.5	1	0.4	0.3	0.8	0.5
1.8	0.8	0.4	0.3	0.5	0.5
0.2	0.9	0.6	0.4	0.5	0.4
1.2	0.6	0.9	0.7	0.4	1.6
1.5	1.2	1	0.4	0.5	0.4
1.3	0.6	0.6	0.4	0.3	0.3
1.2	0.9	1	1.3	0.6	0.4
1.3	0.9	0.5	0.3	0.4	0.4
3	2.2	1.1	0.7	0.3	0.8
2.2	1.2	1	0.6	0.6	0.4
1.3	0.7	0.4	0.2	0.2	0.1
1.2	1.1	1	0.9	0.5	0.6
2.1	1.1	0.4	0.8	0.3	0.5
0.8	0.9		0.6		0.5
1.6	1	0.5	0.4	0.3	0.2
2	1.1	0.4	0.3	0.4	0.5
1	0.6	0.7	0.3	0.4	0.5
1.9	1	0.4	0.3	0.3	0.6
1	1.2	1	0.4	0.3	0.7
1.9	0.8	1.1	0.6	0.7	0.7
2.1	1.1	0.4	0.1	0.4	0.3
1.4	0.9	0.8	0.7	0.6	0.8
2.7	2.3	1	0.7	0.4	0.2
3.7	1.8	0.7	0.9	0.6	0.4
1.8	0.6	0.6	0.8	0.5	0.3
1.2	0.9	0.7	0.3	0.6	0.3
1.6	0.9	0.7	0.6	0.6	0.9
2.3	0.7	0.4	0.3	0.3	0.1
2	1.5	1.4	0.5	0.4	0.5
1.7	1.3	0.9	0.3	0.4	0.4
2.6	1.6	0.9	0.5	0.8	0.7
1.9	1.6	0.8	0.2	0.3	0.3
1.2	1.1	1	0.6	0.8	0.9
1.8	1.5	0.6	0.5	0.3	0.4
1.2	1	0.7	0.7	0.8	0.6
1.7	1.1	0.5	0.6	0.4	0.5
1.5	1	0.7	0.8	0.6	0.6
1.9	1	0.6	0.6	0.5	0.5
1.1	0.6	0.4	0.1	0.4	1
1.5	1.4	0.8	0.4	0.2	0.4
1.4	0.9	0.8	0.8	0.3	0.5
2.5	1.8	1.7	1.5	0.7	0.6
1.1	0.9	0.7	0.6	0.6	0.8
1.9	2.1	0.3	0.2	0.7	0.5
0.9	1.1	0.8	0.5	1	1.1
1.8	1	0.9	0.8	1.1	0.4
1.8	0.8	0.3	1.9	0.8	0.8
2.3	1.6	1.1	0.8	0.6	0.3
1.8	1.8	0.8	1.5	0.5	0.4
0.8	0.8	0.7	1	0.5	0.4
1.9	1.6	1.4	1.4	1.2	0.5
2.3	0.9	0.6	0.3	0.4	0.3
1.6	1	0.4	0.2	0.6	0.3
1.4	1	0.8	0.1	0.5	1.1
3.2	2.6	1.2	0.9	0.7	0.6
3	1.2	1.1	0.9	0.9	0.4
1.2	1.1	1.3	1.1	0.9	0.6
0.7	1.2	0.6	0.3	0.3	0.3
2.5	1.6	0.4	0.7	0.4	0.3
2.3	1.8	1.2	0.7	0.4	0.6
1.4	1.2	1	0.7	0.4	0.2
1.5	1.3	1	0.9	0.4	0.6
1.8	1	0.9	0.7	1.2	0.6
2.5	1	0.9	0.8	0.6	0.6
3.6	2.9	1.5	0.7	0.7	0.6
1.6	1.1	0.6	0.3	0.3	0.4
4.9	1.6	0.4	1	0.6	0.6
4.8	0.9	0.3	0.4	0.5	0.7
1.8	1.9	0.9	0.5	0.2	0.3
0.5	1.1	0.5	0.3	1.1	0.4
0.9	0.5	0.5	0.4	0.5	0.3
1.8	2.8	1	0.3	0.4	0.5
0.6	0.6	0.8	0.7	0.6	0.8
3.3	0.9		0.2		0.7
1.5	1.3	1	0.8	0.6	0.4
1.5		0.9		0.8	0.6
1.1	0.3	0.3	0.3	0.3	0.3
2.1	0.4	0.3			0.3
1.6	0.9	1.1	0.7	0.3	0.4
2.3	1.9	1.2	0.7	0.3	0.3
1.6	0.6	0.8	0.7	0.3	0.3
2.1	1.7	1.3	0.8	0.5	0.3
1.8	0.4	0.3	0.4	0.1	0.3
2.5	2.2	0.9	0.3	0.5	0.5
4.1	0.7	1	0.5	0.3	0.3
3.1	1.2	1.9	1.2	1	0.8
2.4	1.5	1.1	0.5	0.1	0.6
0.9	0.4	0.4	0.1	0.5	0.9
1.7	1.3	0.8	0.5	0.8	0.4
1.6	0.7	0.6	0.5	0.1	0.6
2.1	1.1	0.8	0.2	0.6	0.6
2.3	1.7	1.2	1.1	0.4	0.7
2.6	1.4	0.6	0.6	0.6	0.4
2	1.4	0.7	0.2	0.4	0.5
1.4	0.6	0.3	0.5	0.3	0.3
1.2	1.4	1.7	0.7	0.4	0.9
1.8	1.8	1.4	1.1	0.7	0.7
1.7	1.4	0.6	0.3	0.7	1
